# Supplementary material for: Modifying Pharmacokinetic Properties of the Gram-Negative Bacteria Targeting Endolysin ML06 Without Affecting Antibacterial Activity
Source: Int J Mol Sci. 2025 May 4;26(9):4376. doi: 10.3390/ijms26094376 (PMC12072273; doi:10.3390/ijms26094376)
Supplement: Supplementary file 1 [file ijms-26-04376-s001.zip]

Archive with 1 entries (1 files):
- ijms-3561716-supplementary.pdf
